# Supplementary material for: Life-history traits predict perennial species response to fire in a desert ecosystem
Source: Ecol Evol. 2014 Jul 10;4(15):3046–59. doi: 10.1002/ece3.1159 (PMC4161178; doi:10.1002/ece3.1159)
Supplement: Supplementary file 1 — Appendix S1. Species Scientific Names and Traits. Table S1. Species names, species codes, and trait values for all species included in the study. [file ece30004-3046-sd1.csv]

Appendix S1: Species Codes and Trait Information
Table S1: Species names, species codes, and trait values for all species included in the study. Citations for trait values are numbered (superscripts) and printed below.
Species Scientific Name	Code	Growth Form1,4	Growth Structure1,4	Height Class1,4	Leaf Longevity2,3,11,12,17	Lifespan	Lifespan source	Seed Wind Dispersal1,3, 14	Seed Size5,6	Vegetative Spread2,3,16,19
Cylindropuntia acanthocarpa (Engelm. & J.M. Bigelow) F.M. Knuth	CYAC	Cactus	2	5	NA	2	7, 10	0	L	1
Cylindropuntia echinocarpa (Engelm. & J.M. Bigelow) F.M. Knuth	CYEC	Cactus	3	4	NA	2	10	0	L	1
Cylindropuntia ramossissimi (Engelm.) F.M. Knuth	CYRA	Cactus	3	4	NA	2	10	0	L	0
Echinocereus engelmannii (Engelm.) Lemaire	ECEN	Cactus	1	1	NA	2	7	0	M	0
Ferocactus cylindraceus (Engelm.) Orc.	FECY	Cactus	2	2	NA	2	13, 8	0	M	0
Opuntia basilaris Engelm. & J. Bigelow	OPBA	Cactus	3	1	NA	3	7	0	L	1
Argemone pleiacantha Greene	ARPL	Forb	3	3	NA	1	-	0	M	0
Astragalus lentiginosus Hook.	ASLE	Forb	1	1	NA	1	-	0	M	0
Baileya multiradiata Harv. & A. Gray ex A. Gray	BAMU	Forb	3	1	NA	1	-	1	S	0
Calochortus flexuosus� S. Watson	CAFL	Forb	2	1	NA	1	-	0	M	0
Chamaesyce albomarginata� (Torrey & A. Gray) Small	CHAL	Forb	1	1	NA	1	-	0	S	2
Eriogonum inflatum Torrey & Fremont	ERIN	Forb	2	1	NA	1	-	1	S	0
Eriogonum ovalifolium Nutt.	EROV	Forb	1	1	NA	1	-	0	S	0
Heliomeris multiflora Nutt.	HEMU	Forb	3	2	NA	1	-	1	S	0
Mirabilis bigelovii� A. Gray	MIBI	Forb	3	2	NA	1	-	0	L	0
Mirabilis multiflora (Torr.) A. Gray	MIMU	Forb	3	2	NA	1	-	0	L	0
Nicotiana obtusifolia M. Martens & Galeotti var. obtusifolia	NIOB	Forb	2	2	NA	1	-	0	S	0
Sphaeralcea ambigua A. Gray	SPAM	Forb	3	2	NA	1	-	0	M	0
Stephanomeria parryi A. Gray	STPAR	Forb	3	1	DD	1	-	1	S	0
Verbena gooddingii Briq.	VEGO	Forb	1	1	NA	1	-	0	S	0
Achnatherum hymenoides (Roem. & Schult.) Barkworth	ACHY	Grass	1	1	NA	3	7	1	S	0
Achnatherum speciosum (Trin. & Rupr.) Barkworth	ACSP1	Grass	1	2	NA	2	10	1	M	0
Aristida purpurea Nutt.	ARPU	Grass	1	1	NA	3	7	0	M	0
Dasyochloa pulchella (Kunth) Rydb.	DAPU	Grass	1	1	NA	1	3	1	S	2
Elymus elymoides ssp. elymoides (Raf.) Swezey	ELEL	Grass	1	1	NA	1	3	1	M	0
Pleuraphis rigida Thurber	PLRI	Grass	1	2	NA	3	7	1	M	2
Sporobolus cryptandrus (Torrey) A. Gray	SPCR	Grass	1	2	NA	2	3	1	S	0
Acacia greggii A. Gray	ACGR	Shrub	3	5	CD	3	7, 13	0	L	0
Acamptopappus shockleyi A. Gray	ACSH	Shrub	3	1	DD	1	18	1	M	0
Ambrosia dumosa (A. Gray) Payne	AMDU	Shrub	3	2	DD	3	10, 12	0	L	1
Artemisia spinescens D.C. Eat.	ARSP	Shrub	3	1	DD	3	2, 3	0	M	1
Atriplex canescens (Pursh) Nutt.	ATCA	Shrub	3	4	E	2	7, 13, 8	1	L	1
Bebbia juncea (Benth.) E. Greene	BEJU	Shrub	3	3	DD	1	8, 12	1	S	0
Coleogyne ramosissima Torrey	CORA	Shrub	3	4	DD	3	7, 10	0	L	1
Chrysothamnus viscidiflorus (Hook.) Nutt.	CRVI	Shrub	3	3	DD	1	18, 3	1	M	0
Encelia farinosa Torrey & A. Gray	ENFA	Shrub	3	3	DD	2	7, 13, 9	1	M	0
Encelia frutescens (A. Gray) A. Gray	ENFR	Shrub	3	3	DD	1	8, 12	1	M	0
Encelia virginensis Nelson	ENVI	Shrub	3	3	DD	1	3	1	M	0
Ephedra californica S. Watson	EPCA	Shrub	3	3	DD	3	7	0	L	0
Ephedra nevadensis S. Watson	EPNE	Shrub	3	3	DD	3	7, 10	0	L	1
Ephedra viridis Cov.	EPVI	Shrub	3	2	DD	3	7	0	L	0
Ericameria cooperi (A. Gray) H.M. Hall	ERCO	Shrub	3	2	DD	1	10	1	S	1
Eriogonum fasciculatum Benth.	ERFA	Shrub	3	1	E	1	7, 10, 8	1	S	0
Grayia spinosa (Hook.) Moq.	GRSP	Shrub	3	2	E	3	18, 3	1	M	0
Gutierrezia microcephala (DC.) A. Gray	GUMI	Shrub	3	2	DD	1	18	1	S	0
Gutierrezia sarothrae (Pursh) Britton & Rusby	GUSA	Shrub	3	1	CD	1	7, 8	1	S	0
Hymenoclea salsola A. Gray	HYSA	Shrub	3	2	DD	2	10, 12	1	L	1
Krameria erecta Schultes	KRER	Shrub	3	3	DD	3	7, 10	0	L	0
Krameria grayi Rose & Painter	KRGR	Shrub	3	2	DD	3	13, 9	0	L	0
Krascheninnikovia lanata (Pursh) A.D.J. Meeuse & Smit	KRLA	Shrub	3	2	E	3	3	1	M	0
Larrea tridentata (DC.) Coville	LATR	Shrub	3	5	E	3	7, 13, 9	1	M	1
Lycium andersonii A. Gray	LYAN	Shrub	3	4	DD	3	7, 18	0	M	1
Lycium cooperi A. Gray	LYCO	Shrub	3	4	DD	3	3	0	M	1
Prunus fasciculata (Torrey) A. Gray	PRFA	Shrub	3	4	CD	3	2	0	L	2
Psilostrophe cooperi (A. Gray) E. Greene	PSCO	Shrub	3	2	DD	1	13, 12	1	M	0
Psorothamnus fremontii (A. Gray) Barneby	PSFR	Shrub	3	2	DD	2	2	0	L	0
Purshia stansburiana (Torr.) Henrickson	PUST	Shrub	3	4	CD	2	21, 3	1	L	0
Salazaria mexicana Torrey	SAME	Shrub	3	2	DD	1	10, 18	1	M	2
Stephanomeria pauciflora (Torrey) Nelson	STPA	Shrub	3	2	DD	1	2	1	S	0
Thamnosa montana Torrey & Fremont	THMO	Shrub	3	2	DD	3	10, 8	0	L	0
Yucca baccata Torr.	YUBA	Shrub	2	4	E	3	3	0	L	2
Yucca brevifolia Engelm.	YUBR	Shrub	3	6	E	3	20	0	L	2
Yucca schidigera ex Ortgies	YUSC	Shrub	3	6	E	3	10	0	L	2
Sources
1 = Baldwin, B.G., Coldman, D.H., Keil, D.J., Patterson, R. & Rosatti, T.J. (2012) The Jepson Manual: Vascular Plants of California. 2nd ed. University of California Press, Berkeley.
2 = USDA PLANTS (http://plants.usda.gov)
3 = USDA FEIS (http://www.fs.fed.us/database/feis)
4 = Flora of North America (http://floranorthamerica.org)
5 = Kew Seed Information Database (http://data.kew.org/sid)
6 = Baker Seed Herbarium ( http://ucjeps.berkeley.edu/EFT.html)
7 = Bowers, J.E., Webb, R.H. & Rondeau, R.J. (1995) Longevity, recruitment, and mortality of desert plants in Grand Canyon, Arizona, USA. Journal of Vegetation Science, 6, 551-564
8 = Bowers, J.E., Webb, R.H., & Pierson, E.A. (1997) Succession of desert plants on debris flow terraces, Grand Canyon, Arizona, U.S.A. Journal of Arid Environments, 36, 67-86.
9 = Bowers, J.E. (2005) Effects of drought on shrub survival and longevity in the northern Sonoran Desert. The Journal of the Torrey Botanical Society 132:421-431
10 = Cody, M.L. (2000) Slow-motion population dynamics in Mojave Desert perennial plants. Journal of Vegetation Science, 11, 351-358
11 = Comstock, J.P., Cooper, T.A., & Ehleringer, J.R. (1988) Seasonal patterns of canopy development and carbon gain in nineteen warm desert shrub species. Oecologia, 75, 327-335
12 = Ehleringer, J.R. & Cooper, T.A. (1988) Correlations between carbon isotope ration and microhabitat in desert plants. Oecologia, 76, 562-566
13 = Goldberg, D.E. & Turner, R.M. (1986) Vegetation change and plant demography in permanent plots in the Sonoron Desert. Ecology, 67, 695-712
14 = Maddox, J.C., & Carlquist, S. (1985) Wind dispersal in Californian desert plants: experimental studies and conceptual considerations. Aliso: A journal of systematic and evolutionary botany, 11, 77-96
15 = Miriti, M.N., Rodriguez-Buritica, S., Wright, S.J., & Howe, H.F. (2007) Episodic death across species of desert shrubs. Ecology ,88, 32-36
16 = Schenk, H.J. (1999) Clonal splitting in desert shrubs. Plant Ecology, 141, 41-52
17 = Stuart, J.D., & Sawyer, J.O. (2001) Trees and Shrubs of CA. University of California Press, London, UK.
18 = Webb, R.H., Steiger, J.W. & Newman, E.B. (1988) The response of vegetation to disturbance in Death Valley National Monument, California. United States Geological Survey [Bulletin 1793], Washington, DC, US.
19 = Wasser, C.H. (1982) Ecology and culture of selected species useful in revegetating disturbed lands in the west. United States Fish and Wildlife Service [FWS/OBS-82/56], Washington, DC, US
20 = Gilliland, K.D., Huntly, N.J., & Anderson, J.E. (2006) Age and population structure of Joshua trees (Yucca brevifolia) in the Northwestern Mojave Desert. Western North American Naturalist 66: 202-208.
21 = Brotherson, J.D., Price, K.P., & O'Rourke, L. (1987) Age in relationship to stem circumference and stem diameter in cliffrose (Cowania mexicana var. stansburiana) in central Utah. Great Basin Naturalist 47: 334-338
